# Supplementary material for: Cochlear Gene Therapy for Sensorineural Hearing Loss: Current Status and Major Remaining Hurdles for Translational Success
Source: Front Mol Neurosci. 2018 Jun 26;11:221. doi: 10.3389/fnmol.2018.00221 (PMC6028713; doi:10.3389/fnmol.2018.00221)
Supplement: Supplementary file 1 [file Table_1.XLSX]

## Sheet: Main table
Gene Name	Type of hearing loss	Inheritance Pattern	Protein Product	Main cellular expression sites	Major morphological findings in mutant mice	Possible degeneration Stage in adult	Main features of hearing impairment				Comments
							Onset	Severity	Frequency	Stable or progressive
ACTG1	DFNA20/26	AD	γ-actin	ubiquitous		>stage II at adult stage	postlingual (PMID13680526, 14684684)	Profound (PMID13680526, 14684684)	Begins at high frequency, then to all frequency, but still maintains a sloping configuration. (PMID13680526, 14684684)	progressive (PMID13680526, 14684684)
ADCY1	DFNB44	AR	Adenylate cyclase 1	SCs, HCs(PMID24482543)	Hair cell dysfunction(PMID24482543)	Stage II or III	prelingual (PMID24482543)	mild-to-moderate(PMID24482543)	all frequencies (PMID24482543)	stable (PMID24482543)
BSND	DFNB73 Bartter syndrome type IV	AR	barttin	SV and CA in fetal mouse(PMID11687798)	intracellular trafficking affected(PMID19646679)	Stage II or beyond	prelingual(PMID19646679)	severe to profound(PMID19646679)	all(PMID19646679)		Syndromic individuals have renal abnormalities.
CABP2	DFNB93	AR	Ca(2+)-binding protein 2	IHCs, OHCs, VHCs(PMID28183797)	Increased inactivation of CaV1.3 Ca2+ currents in Cabp2-deficient IHCs.(PMID28183797)	Stage II or beyond	prelingual(PMID22981119)	moderate to severe(PMID22981119)	more pronounced in the mid frequencies, resulting in a typical U-shaped audiogram(PMID22981119)	stable(PMID22981119)
CDC14A	DFNB32 DFNB105	AR	tyrosine phosphatase	HCs and SCs(PMID27259055)	In the knockdown larva of zebrafish, the overall structure of the hair bundles is preserved, but the kinocilia have reduced lengths.(PMID27259055) Normally developed auditory HCs, but IHCs and OHCs degenerate progressively from P7 and mosly lost at P90.(PMID29293958)	Stage II and beyond	prelingual(PMID27259055)	Moderate to profound(PMID29293958)	N/A	progressive(PMID29293958)	Some variants in CDC14A causes Deafness-Infertility Syndrome in males.
CDH23	DFNB12 USH1D	AR	cadherin 23	a major component of tip link (PMID26989561)	Hair cell degeneration	Beyond stage II at adult stage	prelingual (PMID26186295)	profound (PMID26186295)	High frequency in some pedigree (WOS:000355582100001)	Various (PMID12075507)	DFNB12 has normal vestibular function, while USH1D and homozygous mutant mice have vestibular dysfunction. (PMID14527306)
CEACAM16	DFNA4	AD	carcinogenic antigen-related cell adhesion molecule 16	mRNA: OHCs; protein: Strc of OHCs and TM, colocalizes and coimmunoprecipitates with the TM protein α-tectorin.(PMID21368133) also in ID and DC(PMID22544735)	TM was significantly more often stretched out(PMID22544735)	Stage I	postlingual(PMID25589040)	profound(PMID25589040)	Low and high(PMID22544735)	progressive(PMID25589040, 25589040)
CIB2	DFNB48	AR	a calcium- and integrin-binding protein	SC, IHCs, OHCs(PMID23023331)	hair cell stereocilia development is affected in Cib2 knockout mice, MET is abolished(PMID29255404)	Stage III or IV	prelingual(PMID26173970, 29112224)	moderate to profound(PMID27771768) severe to profound(PMID29112224)	All frequencies, with a gently downsloping audiogram configuration(PMID26173970)	stable(PMID26173970)	also associated with Usher syndrome type 1J (USH1J)(PMID23023331) Vestibular examination showed a slight hyperreflexia. (PMID26173970) Biallelic loss of function variants in CIB2 cause ARNSHL and not USH (PMID29112225)
CLDN11		AR	claudin11	tight junstion protein, HCs and SCs (Gow et al., 2004)	In tight junctions of cells in the organ of Corti and in stria vascularis	stage I					In mice, mutations in Cldn11 do not change the EP. Both OHC and IHCs are intact for the first few months, then degeneration starts slowly in OHCS, followed by IHC degeneration (Gow et al., 2004;Hilgert et al., 2009a).
CLDN14	DFNB29	AR	claudin14	tight junction protein, HCs and SCs (PMID19601806)	space of Nuel is affected (PMID26989561) In mice, mutations in Cldn14 do not change the endocochlear potential but cause OHC degeneration (PMID14527306, 19601806), followed by degeneration of IHCs (WOS:000260767100001)	Stage I	prelingual(PMID26186295) HL begins at 2 years old and severe to 5-7 years old(PMID27838790)	profound(PMID26186295) severe to profound(PMID22246673)	All, flat-gently down-sloping audiogram configuration(WOS:000384136400008) greater loss in high frequency(PMID22246673)	progressive(PMID27838790)
COCH	DFNA9	AD	cochlin	SL, LW(PMID19601806)	Loss of cellularity in the SL and LW and result in the accumulation of acidophilic deposits in the nerve channels and supporting tissues of the organ of Corti.(PMID10590915) although Coch-/- mice lacked cochlin expression in the inner ear, no hearing loss was observed in these mice.(WOS:000260767100001)	Stage II and beyond	postlingual(PMID16151339)	Finally profound(PMID14527306)	high frequency first, then to all frequency(PMID14527306)	progressive(PMID22931125)	with vestibular dysfunction(PMID19601806)
COL11A2	DFNA13 DFNB53	AD AR	type XI collagen α2	TM(PMID22652773)	Larger and less compact of TM. Collagen fibrils within the TM were disorganized. No other inner ear abnormalities could be observed.(PMID18784944)	Stage I	prelingual(PMID25281338)	profound(PMID25281338)	mid-frequency(PMID20437760) mid- and high frequency(WOS:000085730000006)	progressive(WOS:000085730000006) non-progressive(PMID16033917)	also causes different forms of osteochondrodysplasia such as Stickler syndrome (PMID19601806)
COL4A5	Alport Syndrome (X-linked)	X-linked	Type IV collagen α5	ID, BM, LW, SV(PMID12487088)	Human with Albort Syndrome: abnormalities of the basement membrane of cells of the organ of Corti and dysmorphogenesis (cellular infilling of the tunnel and extracellular spaces) of the organ of Corti. (PMID15475791)	Stage III?	early onset(PMID24178893)	N/A	high frequency(PMID24178893)	N/A	Phenotype greatly vary. Not all patients exhibit hearing loss or ocular symptom.
DCDC2	DFNB66	AR	doublecortin domain-containing protein 2	(rat) kinocilia of HCs and cilia of SCs(PMID25601850)	cilium structural defects(PMID25601850)	Stage III or IV	congenital(PMID25601850)	profound(PMID25601850)	all(PMID25601850)	N/A
EPS8	DFNB102	AR	epidermal growth factor receptor pathway substrate 8	Strc(PMID21236676, 21526224), also IHCs(PMID21526224)	abnormally short hair bundle stereocilia(PMID24741995)	Stage III or IV	N/A	profoudn(PMID24741995)	all(PMID24741995)	N/A
ESPN	DFNB36	AD AR	espin	Strc(PMID22652773)	defect in the elongation or organization of stereocilia(PMID19601806) Progressive degeneration of HCs (PMID18784944)	Stage III or IV	prelingual(PMID15286153)	profound(PMID15286153)	N/A	N/A	AR has vestibular areflexia but without eye symptoms, AD without vestibular involvement (PMID19601806)
ESRRB	DFNB35	AR	estrogen-related receptor protein beta	SL, SCs, RM, SV, LW, SGNs and nerve fibers(PMID22652773)	disturbed endolymph production and aberrant inner-ear fluid homeostasis(PMID22652773)	Stage III or IV	prelingual(PMID26186295)	profound(PMID26186295)	N/A	stable(PMID25281338)
FAM65B	DFNB104	AR		IHCs and OHCs (PMID24958875)	The wild-type protein targets the plasma membrane, whereas the mutant protein accumulates in cytoplasmic inclusion bodies and does not reach the membrane(PMID24958875)	Stage III or IV	congenital/prelingual(PMID24958875)	profound(PMID24958875)	All frequencies, with downsloping audiogram configuration(PMID24958875)	stable (PMID24958875)
GIPC3	DFNB15/72/95	AR	GAIP c-terminus-interacting protein 3	IHCs, OHCs and SG(PMID21326233)	defects in mechanotransduction in IHCs and OHCs(PMID25296581) irregular structure of the stereocilia bundle of OHC and IHCs, progressively to degeneration of organ of Corti(PMID21326233)	Stage III~IV, at adult stage	prelingual(PMID26186295)	severe to profound(PMID25281338)	All frequencies(PMID23510777)	progressive(PMID21326233)
GJB2	DFNB1A DFNA3A	AD AR	Cx26	SC	Severe degeneration of all types of cochlear cells in the middle & basal turns. Immature apical turn development.	>stage III, at adult stage	prelingual (PMID26186295)	Severe, profound (PMID26186295) , or moderately profound (PMID25281338)	All affected	Stable, little progression(PMID26186295)	Mouse model suggest cochlear development defects
GJB3	DFNA2B	AD AR	Cx31	SGNs, HS, OHCs, IHCs(PMID21204020)	No morphological changes in Gjb3-/- mice.(PMID11237463)	Stage II or III?	late onset(PMID18797288)	mild-to-moderate(PMID18797288)	high frequencies preferentially(PMID18797288)	N/A	Also associated with erythrokeratodermia variabilis (EKV)(PMID18797288)
GJB6	DFNB1B DFNA3B	AR AD	Cx30	SC Co-assembled with Gjb2.	Severe degeneration of all types of cochlear cells in the middle & basal turns, with delayed time course comparing to GJB2 null mutant.	Possibly at stage II	DFNA3B:late onset(PMID18797288) DFNB1: prelingual, congenital(WOS:000384136400008)	DFNB1: Mild to profound(WOS:000384136400008)	DFNA3B: mid- to high-frequency(PMID18797288)	DFNB1: stable or slightly progressive. Can be very progressive if not congenitall(WOS:000384136400008)	Comparing to the Gjb2 null, Gjb6 null show delayed time course of degeneration starting from OHCS (Sun et al., 2009). Severe degeneration of SCs & HCS in the middle & basal turns eventually is observed after a few months in mice.
GPSM2	DFNB82	AR	G protein signaling modulator 2	HCs and SCs(PMID20602914)	abnormal orientation of hair bundles(PMID25281338)	Stage III or IV	congenital(PMID19888295)	profound(PMID19888295)	N/A	N/A	Also associated with Chudley-McCullough syndrome (PMID22987632, 22578326)
GRXCR1	DFNB25	AR		hair bundle and Strc(PMID26186295)	The stereocilia in early postnatal pirouette mutants have a distinctive thin appearance with some shortening(PMID20137774)	Stage III or IV	congenital or very early onset(PMID25802247)	moderate, severe to profound(PMID25802247)	all(PMID25802247)	progressive(PMID25802247)	With vestibular dysfunction (PMID26186295)
HGF	DFNB39	AR	Hepatocyte growth factor	In the future SV of developing cochlea(PMID27488639)	In knockout mice, disorganized TM onto which the RM was collapsed, thin and flattened SV with occasional clumps of cellular proliferation, hypoplastic SG, and OHC degeneration throughout the organ of Corti (PMID22652773) Conditional deletion mouse: extensive morphogenetic pathology Overexpression mouse: degeneration of OHCs(PMID19576567) In Hgf-cKO mutant mouse, intermediate cells lost in SV, mal…	Stage II or beyond	prelingual(PMID26186295)	profound(PMID26186295)	all(PMID26186295), with downward-sloping audiometric configuration(PMID19576567)	N/A
HOMER2	DFNA68	AD		Strc of IHCs and OHCs(PMID25816005)	No differences in IHCs and OHCs in Homer-/- mice(PMID25816005)	Stage I?	postlingual(PMID25816005)	Finally to profound(PMID25816005)	all, with downward-sloping audiometric configuration(PMID25816005)	progressive(PMID25816005)
ILDR1	DFNB42	AR	immunoglobulin-like domain containing receptor 1	OHCs, IHCs(PMID25819842)	rapid degeneration of HCs but have normal EP(PMID25217574) progressive degeneration of OHCs, and disruption of the tunnel running through the organ of Corti(PMID25819842)	stage II or beyond	prelingual(PMID26186295)	moderate to profound(PMID26186295)	all frequencies, with downward sloping audiogram configuration(PMID26440088)	stable(PMID21255762)
KCNQ4	DFNA2A	AD	K channel	IHCs (PMID14527306), OHCs (PMID26989561) and SGs (PMID19601806)	OHC degeneration and loss of function (PMID23776385)	Stage II or worse	Postlingual(PMID23717403) congenital or early childhood onset(PMID26036578)	Moderate around age 50, severe to profound by the age 70.(PMID23776385)	All frequency, high frequency predominant. Sometimes mid-frequency predominant(PMID23717403)	Progressive (PMID23717403)
LOXHD1	DFNB77	AR		Strc(PMID26973026)	defects in the stereocilia followed by degeneration of hair cells(PMID26973026)	stage II or beyond	congenital(PMID25792669, 25281338)	mild or severe(PMID26973026)	high frequency(PMID26973026)	progressive(PMID26973026) or non-progressive(PMID25792669, 25281338)
LRTOMT/COMT2	DFNB63	AR	LRTOMT1 and LRTOMT2	HCs and SCs(PMDI18953341)	progressive degeneration of the organ of Corti(PMID18794526)	Stage III or worse	congenital(PMID25281338)	profound(PMID26186295, 25281338)	moderate sloping hearing loss at high frequencies(PMID25788562)	progressive(PMID25788562)
MARVELD2/TRIC	DFNB49	AR	tricellulin	in tricellular junctions of the reticular lamina of the organ of Corti(PMID22652773)	Knockin mouse: loss of HCs, while the EP and paracellular permeability of a biotin-based tracer in the SV were unaltered. disruption of the strands of intramembrane particles connecting bicellular and tricellular junctions(PMID23979167) Knockout mouse: degeneration of HCs with normal EP(PMID26677943)	Stage II or worse	congenital, prelingual(PMID26186295)	profound(PMID26186295) moderate to profound(PMID19601806)	all frequencies(PMID18084694) sloping audiogram configuration(PMID25666562)	N/A
MYH14	DFNA4	AD	non-muscle myosin heavy chain IIC (NMMHC II-C)	organ of Corti, cochlear duct and SV(PMID19601806)	More significant outer hair cell loss after acoustic trauma(PMID28101381)	Stage II?	prelingual or postlingual(PMID28221712)	Mild to moderate or severe(PMID28221712)	First high frequencies, then to all frequencies(PMID23273769)	progressive(PMID23273769)	a genotype-phenotype correlation may be present: persons with nonsense mutations show profound HL, while persons with missense mutations have HL which is usually moderate-to-severe and variable in age of onset(PMID19601806)
MYH9	DFNA17	AD	non-muscle myosin heavy chain IIA (NMMHC II-A)	SL, LW, HCs and SG (PMID19601806)	Human: degeneration of SV and organ of Corti, and a collapsed RM(PMID14527306)	Stage III~IV	adult-onset(PMID17146397)	moderate to severe(PMID19601806)	High frequencies dominant(PMID26942920) High or all frequencies(PMID25505834)	progressive(PMID19601806)
MYO15A	DFNB3	AR	Myosin15A	IHCs and OHCs (PMID26308726)	Although hair cells are present in Shaker-2 mutants, both IHCs and OHCs develop very short stereocilia.(PMID18784944)	Stage III	prelingual(PMID26186295) Varied from 0-14 years old(PMID25792667) congenital(PMID11735029)	severe to profound(PMID26186295)	All(PMID19309289) High frequencies dominant(PMID25792667)	progressive in some cases(PMID25792667)	May be associated with a less severe hearing loss with some residual hearing at low frequencies(PMID26186295)
MYO1A	DFNA48	AD		In the cochlea. Unknown detailed cellular expression(PMID12736868)	homozygous Myo1a knockout mice lacking any overt pathology(PMID24616153)	Stage II or III	Variable, from congenital to late onset(PMID12736868)	Variable,from moderate-to-severe but never profound(PMID19601806)	Mainly high frequencies(PMID12736868)	N/A	Some controveries were raised by some as whether this gene is responsible for genetic HL. (PMID24616153)
MYO3A	DFNB30	AR	myosin IIIA	Strc (PMID27063751, 25281338)	HC degeneration and loss (PMID21165622)	Beyond stage II at adult stage	variable (PMID27063751) late onset (PMID25281338)	Severe to profound(PMID12032315)	All frequencies, with downsloping audiogram configuration(PMID12032315)	progressive (PMID27063751)
MYO6	DFNB37 DFNA22	AR/AD	myosin VI	Cp (PMID25281338)	charlie homozygous mutant mice (Myo6(chl/chl)): highly disorganised hair bundles with irregular orientation and kinocilium position at postnatal stage P2-P3, then progressive degeneration of sensory epithelium within a few weeks (PMID23485424) shaker/waltzer (rsv) mutant mouse: disorganisation and fusion of stereocilia in the inner ear hair cells (PMID20224170)	Beyond stage II at adult stage	Congenital/prelingual(PMID26186295)	severe to profound (PMID26186295)	DFNA22:All (PMID19893302)	DFNA22: Progressive (PMID19893302)	with phenotypic variability such as vestibular dysfunction and mild facial dysmorphism along with retinitis pigmentosa (PMID25281338)
MYO7A	USH1B DFNB2 DFNA11	AD/AR	myosin VIIA	HCs (PMID25281338)	Dominant mutant mice: malformation of hair cell stereocilia. Recessive mutant mice: progressive degeneration of the organ of Corti. (PMID22652773)	Beyond stage II at adult stage	prelingual (PMID26968074) variable (PMID26186295)	AR: profound (PMID26968074) AD: mild (PMID14527306)	all (PMID26968074)	DFNA11: progressive (PMID15121790, 18667942)	Can affect vestibular function or cause syndromic symptoms, depending on specific mutation. (PMID19601806)
OTOA	DFNB22	AR	otoancorin	at two attachment zones of TM, a permanent one along the top of SL and a transient one on the surface of the developing greater epithelial ridge.(PMID22652773)	TM detached from the limbal surface(PMID23129639)	Stage I or II	prelingual(PMID25281338)	Moderate to severe(PMID25281338)	N/A	N/A
OTOF	DFNB9 Isolated auditory neuropathy	AR	otoferlin	IHCs(PMID26989561)	defective synaptic vesicle fusion at the IHC ribbon synapse. In comparision OHCs are less affected. in null mutation mice, OHC function is preserved, while IHC synaptic exocytosis is abolished. Neurons in the central auditory pathways may also be affected (PMID19601806)	Stage I or II	prelingual(PMID26186295)	profound(PMID26186295), or moderate to profound(PMID20224275)	All frequency, flat-type audiogram configuration(PMID20224275)	progressive(PMID19601806)	May be associated with auditory neuropathy (PMID26186295)
OTOG	DFNB18B	AR	otogelin	all the acellular membranes of the inner ear: i.e., the tectorial membrane of the cochlea, the otoconial and accessory membranes of the utricule and saccule, the cupula of the semicircular canals, and a previously undescribed acellular material covering the otoconia of the saccule(PMID9405633)	Mutations lead to defective synaptic vesicle fusion at the IHC ribbon synapse. OHCs are less affected. in mice homozygous for the targeted deletion of Otof, OHC function is preserved and the auditory pathway is functional, while IHC synaptic exocytosis is abolished.(PMID19601806)	Stage I	prelingual(PMID23122587)	moderate, severe or profound(PMID 23122587)	slightly down-sloping across all frequencies(PMID23122587)	N/A
OTOGL	DFNB84B	AR	otogelin-like protein	acellular membranes of the cochlea and vestibular system, and OHCs, DC, PC, CC(PMID23122586)	developing malformation of vestibule and cochlea(PMID23122586)	Stage IV?	congenital(PMID23122586)	mild to moderate in the low and mid frequencies, sloping to moderate to severe in the high frequencies(PMID28426234)	all frequencies(PMID28426234)	stable(PMID23122586)
P2RX2	DFNA41	AD	P2X2 receptor	Variant-1: sensory epithelium of the organ of Corti; variant-1: auditory neurons. DC, HCs, SGNs(PMID10493739)	P2rx2-/- mice: normal numbers of IHCs and OHCs, damaged SG synapse structure and reduced number of ribbon synapses at the IHCs (PMID23592720)(PMID23345450)	Stage IV	postlingual(PMID23345450)	severe(PMID23345450)	all(PMID23345450)	progressive(PMID23345450)	noise exposure exacerbated high-frequency hearing loss in young adulthood. (PMID23345450) Those who had a history of occupational noise exposure as young adults had more severe hearing loss at high frequencies (2,000-8,000 Hz range) compared to those with no history of noise exposure.(PMID23345450)
PCDH15	USH1F DFNB23	AR	Protocadherin 15	main parts of tip link(PMID26989561)	The disorganization of stereocilia in the organ of Corti and in the vestibulum finally results in hair cell degeneration.(PMID18784944)	Stage I~II	prelingual(PMID19107147)	profound(PMID26186295) severe to profound(PMID19601806)	all(PMID19107147)	N/A	Also associated with USH1F
PDZD7	DFNB57	AR		Strc(PMID25122905)	Pdzd7 knockout mice: disorganization of stereocilia bundles and a reduction in mechanotransduction currents and sensitivity in cochlear outer hair cells(PMID24334608)	Stage II	prelingual(PMID26416264)	moderate to severe, or profound(PMID26416264)	All frequencies. Some pedigree shows downsloping audiogram configuration(PMID26416264)	N/A
PJVK	DFNB59/63	AR	Pejvakin	HCs (PMID25281338) and SGs (PMID22652773)	OHC degeneration and delayed loss of IHCs (PMID28089576)	Stage I or II	Congenital, prelingual (WOS:000384136400008)	Severe to profound. Moderate to profound (WOS:000384136400008)	All, flat-gently down-sloping audiogram (WOS:000384136400008)	progressive(PMID25281338)	Related with auditory neuropathy.
POU3F4/BRN4(also called Brain-4)	DFNX2 (DFN3)	X-linked		in the mesenchymal cells surrounding the otic vesicle and have been shown to play roles in cochlear outgrowth(PMID18231833)	significant reduction in the number of turns of the cochlea; structural defects in the apical cochlea indicative of Mondini dysplasia found in patients(PMID18231833)	Stage IV?	congenital(PMID21193157)	profound(PMID21193157)	All(PMID23606368)	progressive(PMID21555964)	The HL may be mixed or purely sensorineural(PMID19601806), with middle ear and inner ear malformation(PMID21555964) Affected males can also present with vestibular dysfunction that is associated with delayed developmental motor milestones (PMID16365218)
POU4F3	DFNA15	AD		IHCs, OHCs(PMID28053790)	Knockout of entire coding region of Pou4f3: signiﬁcant reduction in the endocochlear potential , temporal and cochlear bone dysplasia but only mild hearing loss(PMID14527306)(PMID14527306) At P0, there were no signs of differentiation of IHCs or OHCs, and by P14, no hair cells or supporting cells could be identified in the organ of Corti. Furthermore, spiral ganglion cells were degenerated. Simil…	Stage IV	variable(PMID28545070)	variable(PMID28545070) generally moderate to severe(PMID25281338)	mid-frequency HL type followed by high-frequency HL type(PMID28545070)	progressive(PMID28545070)	with or without vestibular symptoms observed(PMID28545070)
PPIP5K2	DFNB100	AR		HCs, SCs, SGNS(PMID29590114)	degeneration of OHCs(PMID29590114)	Stage II	prelingual(PMID29590114)	severe to profound(PMID29590114)	All(PMID29590114)	Human: stable; Mouse: progressive(PMID29590114)
PTPRQ	DFNB84	AR	tyrosine phospate receptor Q	Strc(PMID25788564)	rapid postnatal deterioration in cochlear hair-bundle structure, associated with smaller than normal transducer currents, progressive loss of basal-coil cochlear hair cells, and deafness(PMID 14534255)	Stage II and worse	congenital(PMID25281338)	moderate to profound(PMID25281338)	All(PMID 20346435)	progressive(PMID25281338)	accompanied by vestibular dysfunction in all affected individuals(PMID25281338)
RDX	DFNB24	AR	radixin	Strc(PMID26989561)	Degeneration of HCs(PMID17226784)	Stage II~III	congenital(PMID19215054) prelingual(PMID22567349)	profound(PMID26186295) severe to profound(PMID19215054)	All(PMID19215054)	N/A
S1PR2	DFNB68	AR	sphingosine-1-phosphate receptor 2	exclusively inside the organ of Corti, primarily in SCs, with a weak signal sporadically detected in IHCs and OHCs(PMID17287522)	SV abnormalities, organ of Corti degeneration, HC defect(PMID17284444, 17284444, 16945494, 17284444)	Stage II~III	congenital(PMID26805784)	profound(PMID26805784)	all(PMID26805784)	N/A
SERPINB6	DFNB91	AR	serpin peptidase inhibitor, clade B, member 6	HCs(PMID22652773) neurosensory epithelium, LW, SL, with highest levels in IHCs and OHCs, cells lining the inner sulcus, and SCs distributed along the epithelial gap junction layer to the outer sulcus. (PMID23669344)	progressive cellular degeneration within the cochlea(PMID23669344)	Stage II~III	age at the onset of hearing loss could not be precisely determined(PMID20451170)	moderate to severe(PMID25281338)	all(PMID20451170)	progressive(PMI)D25281338
SIX1	DFNA23 BOR/BO syndrome	AD		neuroblasts and spiral neurons(PMID22513373) In embryonic otic vesicle(PMID14695375)	prior to terminal differentiation of the precursor cells, deletion of Six1 leads to formation of only a few hair cells and defective patterning of the sensory epithelium. (PMID28892484) Six1-deficient embryos were devoid of inner ear structures, including cochlea and vestibule, while their endolymphatic sac was enlarged. (PMID14695375)	Stage III or IV	prelingual(PMID10777717)	All audiograms from hearing-impaired individuals displayed sloping curves, with hearing ability ranging from normal hearing to mild hearing loss in low frequencies, normal hearing to profound hearing loss in mid frequencies, and moderate to profound hearing loss in high frequencies. (PMID10777717)	All audiograms from hearing-impaired individuals displayed sloping curves, all frequencies affected, mainly at high frequencies. (PMID10777717)	non-progressive(PMID10777717)
SLC17A8	DFNA25	AD	VGLUT3	IHCs(PMID26797701)	reduction in the number of postsynaptic ganglion cells(PMID26989561) the number of afferent synapses, SGNs, and lateral efferent endings below sensory IHCs declined. Ribbon synapses remaining by 3 months of age had a normal ultrastructural appearance.(PMID18674745)	Stage III?	postlingual(PMID26797701, 12925340)	moderate(PMID26797701)	high(PMID18674745, 12925340)	progressive(PMID18674745, 12925340)
SLC26A4	DFNB4 Pendred syndrome	AR	pendrin	OS, SPE, SG, SCs (PMID22652773)	Degeneration at multiple sites, starting from embryonic stage	Beyond stage II at adult stage	prelingual (PMID26186295)	profound (PMID26186295)	high (PMID26186295)	likely to be progressive (PMID26186295)	frequently associated with enlarged vestibular aqueducts and endolymphatic ducts in humans (PMID26186295)
SLC26A5	DFNB61	AR	prestin	OHCs(PMID22652773)	Prestin knockout mice: no OHC electromotility and frequency selectivity, but mechano-electrical transduction in OHCs remained intact. Prestin knockin mice: the outer hair cells and organ of Corti mechanics were intact, but prestin function was diminished.(WOS:000260767100001)	stage II or III ?	congenital(WOS:000384136400008) congenital or prelingual(PMID26824437)	Severe to profound(WOS:000384136400008) Moderate to profound(PMID26824437)	all(WOS:000384136400008) audiograms with either flat configuration or prominently elevated thresholds at middle and high frequencies(PMID26824437)	slowly progressive or non-progressive(PMID26824437)
STRC	DFNB16	AR	stereocilin	extracellular matrix attaching OHCs to TM (PMID26989561)	In young Strc−/− mutant mice, horizontal top connectors are absent from the hair bundles of the OHCs, but the tip links are still present. However, the distal ends of the stereocilia are more loosely connected than in wild-type mice. (PMID21073336)	Stage I	Early childhood (at 3–5 years)(PMID26186295)	Mild to moderate(WOS:000384136400008)	more servre in higher frequencies (PMID26186295)	stable (WOS:000384136400008)
SYNE4	DFNB76	AR	nesprin4(NESP4)	IHCs and OHCs(PMID23348741)	degeneration of OHCs(PMID23348741)	Stage II	between birth and 6 years old (congenital?)(PMID23348741)	progressed to severe loss at high frequencies(PMID23348741)	high(PMID23348741)	progressive(PMID23348741)
TECTA	DFNA8/12 DFNB21	AD AR	α-tectorin	TM (PMID28012541)	TM is detached completely from the organ of Corti. Mice carrying a mutation in the ZP domain: misshapen TM that stimulates OHCs normally, but under-stimulates IHCs(PMID24586623)	Stage I	prelingual (PMID26186295)	Moderate to severe (PMID28012541) Severe to profound (PMID2528133)8	all (PMID24586623)	Stable or progressive(PMID24586623)
TJP2(also called ZO-2)	DFNA51	AD	Tight junction protein 2	mainly in tight junctions, and also in the cytoplasm and nuclei(PMID20602916)	N/A	Stage I (based on other tight junction mutations)	adult-onset(PMID20602916)	Finally severe to profound(PMID20602916 )	First high frequencies, then to all frequencies(PMID20602916 )	progressive(PMID20602916)
TMC1	DFNB7/11 DFNA36	AR AD		IHCs, OHCs (PMID22652773)	Hair cell degeneration	Beyond stage II at adult stage	prelingual (PMID26226137) or postlingual (PMID26079994)	Severe to profound (PMID28862181)	All (PMID18259073) if prelingual; High frequency first, then to all frequency, if postlingual (PMID15354000)	Progressive if postlingual (PMID26079994) Stable if prelingual(PMID25281338)	Hair cell degeneration, and secondary degeneration of other cochlear cells, staring from the onset of hearing in mice (Kawashima et al., 2011;Pan et al., 2013)
TMEM132E	DFNB99	AR		IHCs(PMID25331638)	Knockdown of the tmem132e ortholog in zebrafish affected the mechanotransduction of hair cells. (PMID25331638)	Stage II or III	prelingual(PMID25331638)	severe to profound(PMID25331638)	N/A	N/A
TMHS (alias LHFPL5)	DFNB66/67	AR	tetraspan membrane protein	main parts of tip link(PMID26989561) transiently in IHCs Strc bundles(PMID16459341)	severe degeneration of the organ of Corti(PMID15905332)	Stage IV	congenital(PMID16459341)	profound(PMID26186295, 16459341)	N/A	N/A
TMIE	DFNB6	AR		N/A	Shortened strc of OHCs(PMID22652773)	Stage II?	prelingual(PMID26186295)	severe to profound(PMID26186295)	N/A	N/A
TMPRSS3	DFNB8/10	AR		Rat: SGNs, IHCs, SCs, SV(PMID28695016)	Degeneration of IHCs and OHCs, and subsequently progressive loss of SGNs(PMID21454591)	Stage III~IV	prelingual (DFNB10) or postlingual (DFNB8)(PMID28695016)	DFNB8: mild and severe; DFNB10: profound(PMID28695016)	All frequencies, with typical ski-slope audiogram configuration(PMID28695016)	progressive (PMID25770132)	TMPRSS3 mutations can be divided into mild or severe, and the hearing phenotype is dependent upon the combination of two TMPRSS3 mutations. (PMID28695016)
TPRN	DFNB79	AR	taperin	SCs and Strc(PMID20170899)	progressive degeneration of Strc in IHCs and OHCs(PMID27693694)	Stage I	prelingual(PMID20170899)	severe to profound(PMID20170899)	All(PMID20170898)	progressive (PMID20170898)
TRIOBP	DFNB28	AR	triobinding protein	Strc(PMID25281338)	Malformation and dysfunction of hair bundles(PMID21073336)	Stage II or III	prelingual(PMID26186295)	severe to profound(PMID26186295)	N/A	progressive (PMID27693694)
USH1C	DFNB18	AR	harmonin	HCs (PMID19601806)	Hair cell degeneration	Beyond stage II at adult stage	prelingual(PMID26186295)	profound(PMID26186295)
WHRN	DFNB31	AR	whirlin	transiently in Strc tips during elongation in both IHCs and OHCs and is also found at the base of Strc(PMID25281338)	impaired stereocilia elongation(PMID22652773) signiffcantly shorter IHC stereocilia. OHCs’ stereocilia were also shorter. A rounded ‘U’ shape in stead of the normal ‘V’ pattern was observed for the OHCs hair bundle(PMID18784944)	Stage III	postlingual(PMID21738389) congenital(PMID15841483) prelingual(PMID11973626)	profound(PMID25281338)	all frequencies with downsloping audiogram configuration(PMID21738389)	progressive(PMID21738389)	Also associated with Usher syndrome type IID (PMID19601806)
KCNQ1		AR, AD	K channel	SV (PMID14527306)	collapse of Reissner's membrane and degeneration of IHCs and OHCs, degeneration of the stria vascularis (PMID11226272)	>stage II at adult stage	congenital (PMID14527306)	profound (PMID14527306)	N/A	N/A	in combination with sudden fainting attacks, a prolonged Q-T interval on electrocardiography, and occasionally sudden death (PMID14527306)
KCNE1 (IsK)	Jervell and Lange-Nielsen syndrome		alpha and beta subunits of the I(Ks) delayed rectiﬁer potassium channel		Mutation of mouse ksne1, led to a failure of endolymph secretion.(PMID12391618)	>stage II	congenital(PMID14527306)	profound(PMID14527306)	N/A	N/A	in combination with sudden fainting attacks, a prolonged Q-T interval on electrocardiography, and occasionally sudden death. (PMID14527306)
SANS	USH1G			in the synaptic region of HCs(PMID19601806)	In Jackson shaker mice incomplete differentiation of the stereocilia of the OHCs and the hair cells of the maculae was observed (PMID18784944)	Stage III likely	prelingual(PMID16283141)	Moderate, severe or profound(PMID16283141)	N/A	N/A
TMC2	Harboyan syndrome			HCs(PMID14527306)	hair cell stereocilia abnormalities(PMID14527306)	Stage II or III	N/A	N/A	N/A	N/A
ATP6V1B1 (PMID28934385)			B1 subunits of the H+-ATPase pump	ES, ED, SL	(mouse) enlargement of ES and ED. Inner ear HCs and afferent neurons were mostly preserved. OHCs were generally absent in the cochlear base, but present to a variable extent in the apex.	stage II~III	Early onset	profound			Hearing status depends on the colony of mouse.
LRP5 (PMID28677207)		AR		(mouse) NEC (zebrafish) otic vesicle	lrp5 knockdown zebrafish larvae: loss of HCs, SCs, and stereocilia. The stereocilia of HCs became shorter and thinner.	stage II~III	postlingual		Low and middle

## Sheet: Abbr.
	AD, autosB1:B29omal dominant
	AN, auditory nerve
	AR, autosomal recessive
	BM, basilar membrane
	CC, Claudius cell
	HC, hair cell
	HS, Hensen's cell
	LW, lateral wall (spiral ligament)
	RM, Reissner's membrane
	SC, supporting cell
	SG, spiral gaglion
	SGN, spiral ganglion neuron
	SL, Spiral limbus
	SV, stria vascularis
	NE, neurosensory epithelia
	NEV, neurosensory epithelia of vestibule
	NEC, neurosensory epithelia of cochlea
	Strc, stereocilia
	Cp, cuticular plate
	OS, outer sulcus cell
	SPE, spiral prominence epithelial cells
	ES, endolymphatic sac
	ED, endolymphatic duct
	CA, crista ampullaris
	PC, pillar cells
	SP, spiral prominence
	ID, interdental cells
	DC, Deiters cells
	SU, sulcus cells
	ANSD, Auditory neuropathy spectrum disorder
