# Supplementary material for: Cochlear Gene Therapy for Sensorineural Hearing Loss: Current Status and Major Remaining Hurdles for Translational Success
Source: Front Mol Neurosci. 2018 Jun 26;11:221. doi: 10.3389/fnmol.2018.00221 (PMC6028713; doi:10.3389/fnmol.2018.00221)
Supplement: Supplementary file 2 [file Table_2.XLSX]

## Sheet: Gene therpay studies
Animal model	Viral construct	Virus titer	Injection timing	Injection route	Observation methods and timing	Ave. ABR improvement (at best freq.)	Other phenotype changes	Targeted cells	Reported Long-term effect	Researchers	Published year	Reference PMID
Cx26Sox10Cre mice	BAAVCx26CFP	1012–1013 BAAV particles/ml	P5	cochlear organotypic culture transfection	48 hours post transduction	only in vitro work	Gap junction coupling rescued in vitro.	N/A	N/A	Crispino, et al.	2011	21876744
Pou4f3 mutant mice	Ad.-CMV-BDNF	4×1012 adenoviral particles per ml	4 weeks	Scala Media	2 weeks after treatment	In vitro work	SGNs survival and nerve fibers generation are improved.	SGNs	N/A	Fukui, et al.	2012	23150788
Vglut3-/-	AAV1-CBA-Vglut3	2.3×1013virus genomes (vg)/ml	P1 or P10	RWM	ABR: at varying time-points, as early as 4 days following viral delivery for P10-12 mice CAP: 7–14 days following vector delivery for the P10-12 mice Morphology: P30	~35dB (ctrl to 90 dB max)	Ribbons in IHC synapses avoid abnormality.	IHCs	>6 months	Akil, O., et al.	2012	22841313
conditional Gjb2 knockout mice	AAV1-CB7-Gjb2-GFP	1.5×1013 gc/ml	P0-P1	scala media injection	FRAR assay: P8-P10 ABR: P30 Morphology: P30-60	0 dB, no hearaing preservation obsserved in mouse model	both cell death in the organ of Corti and degeneration of spiral ganglion neurons in the cochlea of mutant mice were substantially reduced	SCs	N/A	Yu et al.	2014	24225640
Conditional Gjb2 KO mice	Ad-CMV-BDNF	4×1012 adenoviral particles/ml	Age 1 month	scala tympani inoculation via round window or scala media inoculation via cochleostomy	1 month after treatment, morpholigical observation made	Morphological observation made	over-expression of BDNF beginning around 1 month of age resulted in a significant rescue of neurons in Rosenthal's canal of the cochlear basal turn but not in the middle or apical portions	SGN	N/A	Takada et al.	2014	24333301
Kcnq1-/- mice	AAV1-CB7-kcnq1	5.0 × 1012 -1.5 × 1013gc/ml	P0-P2	scala media injection	Morphology: P45 ABR: aged 4-30 weeks	20-60 dB, control is at 90 dB	the collapse of the Reissner's membrane and degeneration of hair cells (HCs) and cells in the spiral ganglia were corrected in Kcnq1(-/-) mice	SV marginal cells	18 weeks	Chang et al.	2015	26084842
Gjb2 conditional knockout mice Cx26fl/flP0-Cre	AAV5-CMV-Cx26	8.6×1011 viral particles	P42 P0	RWM	P42: 8 weeks after treatment P0: 10-12 weeks after treatment.	0 dB when treated on P42. 30 dB when treated on P0.	No morphological improvement when treated on P42. Proper formation of the tunnel of Corti and preservation of IHCs and OHCs, as well as SCs and SGs when treated on P0.	SCs	6 months	Iizuka et al.	2015	25801282
TMC-/-	AAV2/1-CBA-TMC	2×1013 gc/ml	P0-P2	RWM	mRNA test: P12 Morphology: 6-7 days after injection FM1-43FX: equivalent to P8-P9 ABR: P25-P30 acoustic startle reflexes: P30	~20 dB (ctrl was at 115 dB max)	preservation of sensory transduction	IHCs,OHCs	N/A	Askew, C., et al.	2015	26157030
MsrB3-/- mice	rAAV2/1-MsrB3-GFP	rAAV2/1-CAG-GFP: 1.2 × 1013 VG(vector genome copy)/ml rAAV2/1-CMV-GFP: 1.31 × 1013 VG/ml rAAV2/1-MsrB3-GFP: 1.31 × 1013 VG/ml	E12.5	Injection into the otocyst using the transuterine approach	ABR: P28. Morphology: P28	~70 dB (ctrl to 100 dB max)	Expression of MsrB restored in IHCs and OHCs. Preservation of stereociliary bundles, but the degeneration of stereocilia began to degenerate at age 5 weeks.	IHCs and OHCs	7 weeks	Kim et al.	2016	26649646
Whrnwi/wi mice	AAV8--CMV-whirlin	1×1013 gc/ml	P1~P5	Round window injection	30~90 days later	0 dB	Expression of whirlin and its localization to stereocilia tips were restored. The length of stereocilia was fully or partially restored. The stereocilia architecture was also improved. IHCs survival was increased, but only temporarily.	IHCs	90 days	Chien et al.	2016	26307667
Utricula maculae of P2 mice treated with GM	Ad5.E1-EGFP and Ad5.E4-EGFP	1 × 107pfu/ml	Equivalent to P6	Cultured organ incubation	Equivalent to P11~P12	N/A	Regeneration of HCs and stereocilia	Vestibular HCs and SCs	N/A	Taura et al.	2016	26886463
Whrnwi/wi mice	AAV8-CMV-whirlin	1×1013 gc/ml	P4	PSCC	Morphology: P30 Vestibular function: P30, P90~120 ABR: P30	~60dB(ctrl to 110 dB max)	Morphology of stereocilia was preserved.	HCs	120 days	Isgrig, et al.	2017	28254438
Ush1g−/− mice	AAV8-CAG-Sans	1.47 × 1013 gc/mL	P2.5	RWM	Morphology: 6 days after injection ABR: P30, P12 weeks	~75dB(ctrl to 110 dB max)	Morphology of stereocilia was preserved.	HCs	ABR: 12 weeks Vestibular function: 67 weeks	Emptoz, et al.	2017	28835534
Lhfpl5/Tmhs-/-	exo-AAV1-HA-Lhfpl5	2×1012 − 1.5×1013 gc/ml	In vitro: equivalent to P2 In vivo: P1-P2 (use RWM only)	In vitro: cultured cochlea incubation. In vivo: 1. through the round window membrane (RWM) into the scala tympani; 2. through the lateral wall of the cochlea by cochleostomy at the basal turn.	In vitro: Equivalent to P5 In vivo: ABR: 4 weeks post-injection	~30dB (ctrl used was 100 dB max)	FM1-43 loading increased in vitro.	IHCs and OHCs, with IHCs predominantly	N/A	Gyorgy et al.	2017	28082074
Usher1c(c.216G>A)	AAV2/Anc80L65.CMV.trunc-harm.WPRE	9.0×1012 gc/ml	Part I: P1: AAV2/Anc80L65.CMV.harmonin-b1 2 weeks after treatment: AAV2/Anc80L65.CMV.harmonin-a1 + AAV2/Anc80L65.CMV.harmonin-b1 Part II: P0-P1: AAV2/Anc80L65.CMV.harmonin-a1 and/or AAV2/Anc80L65.CMV.harmonin-b1	RWM	Part I: mechanotransduction responses: 2 weeks after treatment Part II: ABR, DPOAE, vestibular test: at age 6 weeks, some further tests at 3 or 6 months Morphology: at age 6 weeks	~50 dB (ctrl to 110 dB max)	Reduced hair cell loss and normal hair bundle morphologies	IHCs,OHCs,vestibular HCs	6 months	Pan, B., et al.	2017	28165476
Noise induced deaf adult guinea pig	Ad.Atoh1-GFP	1×1010 total particles of purified virus per milliliter	7 days or 1 months after noise exposure	Round window	Morphology: 7 days after inoculation ABR: 30 days after inoculation	30-40dB	damaged/lost stereocilia bundles were repaired or regenerated	IHCs and OHCs	N/A	Yang et al.	2012	23029493
kanamycin-deafened guinea pig model	rAAV-CMV--NT4-ADNF-9	2×1013cfu/ml	N/A	RWM	ABR: 14 days after virus treatment Morphology: 14 days after virus treatment	43dB (ranging from 74dB to 31dB)	HCs avoid damage, most HCs and basal membrane preserved.	HCs	N/A	Zheng et al.	2013	24032567
kanamycin and furosemide-induced deaf guinea pigs	Adenovirus(Ad. Math1-EGFP)	N/A	N/A	Scala Tympani	8 weeks after treatment	0dB (hair cells rescue)	Nearly normal cochlear morphology.	HCs	N/A	Zhang XF., et al.	2013	24313209
kanamycin and furosemide induced deaf guinea pig	Ad-NT-3, Ad-BDNF and Ad-ATOH1	3.0×1010 OPU/ml (Ad-NT-3) 4.3×1010 OPU/ml (Ad-BDNF) 2.1×1011 OPU/ml (Ad-ATOH1)	4 days post-deafening	scala media injection	3 weeks post injection	0dB	IHCs increased after ATOH1 treatment, with regenerated synapses. Peripheral fibers innovation and SGs density increased after NT treatment.	HCs	N/A	Atkinson et al.	2014	25036727
kanamycin and furosemide-induced deaf mice	Ad-GFP-NT3 and Ad-GFP-BDNF	3.0 × 1010 OPU/ml(Ad-GFP-NT3) 4.33 × 1010 OPU/ml(Ad-GFP-BDNF)	one week post deafening	Scala Media	Histology: 6 months post injection	0dB	More SGNs survive after deafening.	SGN	6 months	Atkinson PJ., et al.	2014	24751795
kanamycin and furosemide induced deaf guinea pig	Ad5.HSP70-mCherry	5.3 × 1010pfu/ml	4 days before deafening treatment	scala media injection	Whole mount: 14-18 days after deafening treatment ABR: 14 days after deafening treatment	Approximately 10-15dB	preservation of IHCs compared to control and contralateral ears, but OHCs were not protected	HCs	N/A	Takada et al.	2015	26029729
adult guinea pigs cisplatin induced HL	rAAV8-mut733-6Myc-XIAP rAAV8-mut733-en-XIAP	2.38×1013	At age 2-3 months	Round window injection	1 week after final cisplatin injection	~22 dB	Loss of OHCs and SGNs was reduced	OHCs and SGNs	N/A	Jie et al.	2015	25809464
Adult guinea pig, cochlear perfusion of neomycin	AAV2-CBA-Ntf3 Plus cochlea implantation (CI)	1×1012 pfu/ml	4-21 months	Scala tympani	ABR: 45 days after treatment 5-16 months after CI Electrically Evoked Compound Action Potential (ECAP) Amplitude-Growth Functions (AGFs) Electrically Evoked Auditory Brainstem Response (EABR) AGFs: from Day 30 after CI to the end of the experiment Ensemble Spontaneous Activity (ESA)	N/A	SGN survival enhanced.	SGN	N/A	Pfingst et al.	2017	28776202
Gjb2R75W mutation	RNAi	N/A	P42~45	RWM contact	72 hours after surgery	~10 dB	N/A	N/A	N/A	Maeda Y.,et al	2005	15857852
Shaded rows are studies in which non-genetic models are used
